# Supplementary material for: Pathogen population bottlenecks and adaptive landscapes: overcoming the barriers to disease emergence
Source: Proc Biol Sci. 2016 Aug 31;283(1837):20160727. doi: 10.1098/rspb.2016.0727 (PMC5013787; doi:10.1098/rspb.2016.0727)
Supplement: The Model [file rspb20160727supp4.txt]

/*
 * Virons.h
 *
 *  Created on: May 27, 2016
 *      Author: asenior
 */

#ifndef VIRONS_H_
#define VIRONS_H_


#include <iostream>
#include <fstream>
#include <vector>
#include <cstdlib>
#include <cmath>
#include <algorithm>
#include <random>
#include <ctime>
#include <math.h>
using namespace std;


enum Host {Donor, Recipient};
enum Model {TailorMade, OffTheShelf};

default_random_engine generator (time(NULL));

int iCarryingCapacity;
int iBottleNeck;
double dBetaR;
int iNumGens;
int iTakeOff;
int iNumVirons;
int iNumReps;
Model mModelType;
bool bVerbose;
bool debugging = false;
int iNumAlleles = 5;
int iPopSize = 10;
double dAlphaR = 6;
bool bAsymmetry;

class Viron
{
public:
	Viron();
	Viron(const Viron &);
	Viron(const Viron &, bool, vector<double>);
	void operator=(const Viron &);
	~Viron();
	int getinMut() { return inMut; }
	void mutate(vector<double>);
	Viron reproduce(const Viron &);
private:
	void initialize();
	void free();
	void copy(const Viron &);
	int inMut;
};

double dRand01();
int iRandWeight(vector<double> dWeights);

#endif /* VIRONS_H_ */
