# Supplementary material for: Pathogen population bottlenecks and adaptive landscapes: overcoming the barriers to disease emergence
Source: Proc Biol Sci. 2016 Aug 31;283(1837):20160727. doi: 10.1098/rspb.2016.0727 (PMC5013787; doi:10.1098/rspb.2016.0727)
Supplement: READ ME.txt [file rspb20160727supp5.txt]

Associated with this file you should find three further files “Source.txt”, “Header.txt” and “RUN.txt”.

“Source.txt” and “Header.txt” are the two source code files (Source.txt and Header.txt, respectively) for the model described by Geoghegan/Senior and Holmes 2016 Pathogen population bottlenecks and adaptive landscapes: overcoming the barriers to disease emergence (written in C++).

In order to run the model the two files will need to be compiled to an executable. The executable also needs to be placed in a directory containing two text files called “Probability.Matrix.txt” and “Parameters.txt”. 

The first is a probability matrix giving the probability of an agent with a given number of mutated loci, gaining or loosing a said number of additional mutations.

The second contains a list of integer values which are the parameters for the model run, and are as follows:

Model (0 = TM, 1 = OTS)
Carrying Capacity (e.g. 10000000)
Bottleneck Size (e.g. 10)
Fitness Effect (1, through 6)
Should the fitness functions be asymmetrical (0 = no, 0 != yes)
Number of Generations (e.g. 20)
Take Off Recording (e.g. 10)
Number of Viral Replicons (values less that 20 perform well)
Number of Simulation Replicates (e.g. 100)
Verbose Model output (0 = false, 0 != true)
 
The easiest way of generating these inputs and interacting with the model is via the R script “RUN.txt”, which contains further details.
