# Supplementary material for: Pathogen population bottlenecks and adaptive landscapes: overcoming the barriers to disease emergence
Source: Proc Biol Sci. 2016 Aug 31;283(1837):20160727. doi: 10.1098/rspb.2016.0727 (PMC5013787; doi:10.1098/rspb.2016.0727)
Supplement: RUN.txt [file rspb20160727supp6.txt]

############################################################
####### READ COMMENTS BEFORE EXECUTING SCRIPT ##############
############################################################

# This is a script written by AM Senior @ the University of Sydney
# The script is designed for interacting with ABM accompanying Geoghegan/Senior and Holmes 2016 Pathogen population bottlenecks and adaptive landscapes: overcoming the barriers to disease emergence

# In this scipt you must specifiy the working directory, which contains ONLY this script (RUN.R) AND the ABM compiled to an executable from the accompanying source files, as the object 'source.directory'
# You must then specify the name of the compiled ABM executable as the object 'name.of.model'
# You can set the mutation rate as the object p.mut - in the MS we use a mutaiton rate of 10^-5, which it is set at below

# You must then set the parameters you want to explore as individual values OR vectors of concatenated values e.g. c(10, 100, 1000, 10000). 
# models = whether you want to use an off the self model (1) or a Tailor Made model (0)
# carrying.capacity = the populations approximate carrying capacity (in the MS we use 10^8 although this is high and slow to run)
# bottlenecks = the number of virons in the bottleneck
# fitness.effects = specified as an integer 1 through 6 - see figure 2 in the MS
# asymmetry = Do you want assymetric fitness effects in the two hosts (1 = yes, 0 = no)
# generations = the number of generations of replication iin each host
# take.off = the number of generations after transmission between hosts for which you wish to monitor the population
# replicons = the number of viral replicates that each viron gives rise to (recommend values between 2 and 20 - values > 20 will generate very unstable populations, with huge fluctations in viral numbers)
# simulations = the number of replicates of each papramter set that you want to simulate
# verbosity = whether you want to have output about the models progress printed to the screen (1 = yes, 0 = no)

# Finally you must specifiy whether you want the model to actually be execuated as the object run.model.

# The script will then do the following:

# 1) CLEAR ALL CONTENTS from the working directory except this script and the executable
# 2) For each unique set of paramter values generate a new folder in the WD with the paramter list as the name
# 3) In each generated folded it will create a text file containing the paramter configurations to be passed to the model, a text file containing the probability matrix for mutations, and a copy of the execuateble model.
# 4) If the run.model object is set as true, the script will then launch the executable in the new folder, which will then generate a results.csv file containing the models output. If the run.model = FALSE the script will just generate the new folders (i.e. just set up the experiments, which could then be sent to a cluster)

# Set the R environment appropriately
rm(list=ls())
options(scipen=999)


######## Specify all the necessery details ################ 

# Set the source directory to where ever you the executable for the mode is
source.directory<-"NAME.OF.WORKING.DIRECTORY"

# Set this as the WD
setwd(source.directory)

# Set the name of the executable file
name.of.model<-"NAME.OF.EXECUTABLE"

# Set the mutation rate
p.mut<-10^-5

# Set the Paramters you want to explore with the model
Parameters<-expand.grid(models = c(0), carrying.capacity = c(1000000), bottlenecks = c(10000), fitness.effects = c(1), asymmetry = c(1), generations = c(20), take.off = 10, replicons = 16, simulations = 1, verbosity = 1)

# Do you want to also run the models or just set up the experiments (set to True or False)
run.model<-TRUE


###################### Running info ########################

# A function to generate the necessery probability matrix the model needs
calc.p.matrix<-function(p, n, write=T){
	
	p.mat<-array(NA, c(n+1, n+1))

	l <- rep(list(0:1), n)

	combs<-expand.grid(l)
	combs$k<-0

	for(i in 1:length(combs$Var1)){

		combs$k[i]<-sum(combs[i,])

	}

	kts<-unique(combs$k)

	uniques<-combs[match(kts, combs$k),-6]

	for(m in 1:length(uniques[,1])){

		kt<-uniques[m,]

		for(i in 1:length(kts)){

			kt1<-combs[which(combs$k == kts[i]), -6]
	
			sum<-0
	
			for(j in 1:length(kt1[,1])){
	
				p.obs<-(1-p)^sum(kt == kt1[j,]) * p^sum(kt!= kt1[j,])
				sum<-sum+p.obs
			}
	
		p.mat[i,m]<-sum
	
		}

	}
	
	p.mat<-t(p.mat)
	
	if(write == T){
		
		name<-"Probability.Matrix.txt"
		write.table(p.mat, name, sep="	", row.names=F, col.names=F)
	
	}else{
		
		return(p.mat)
	
	}	
}


# Delete everything except the R file and the model
clear<-list.files()[which(is.na(match(list.files(), c("RUN.R", name.of.model))) == TRUE)]
if(length(clear) > 0){
	for(i in 1:length(clear)){
	
		if(file.exists(clear[i])){
			unlink(clear[i], recursive=T)
		}
	}
}

# Set up the folders and potnetially do the model runs
for(i in 1:length(Parameters[,1])){
	
		# reset back to the wd
		setwd(source.directory)
	
		# find name of new folder
		newFolder<-paste(Parameters[i,], collapse="_")
	
		# delete the folder if it already exists
		if(file.exists(newFolder)){
			unlink(newFolder, recursive=T)
		}
	
		# generate the folder
		dir.create(newFolder)
	
		# set it as the WD
		current.directory<-paste(source.directory, newFolder, sep="/")
		setwd(current.directory)
	
		# propogate files to the new folder
		write.table(t(Parameters[i,]), row.names=F, col.names=F, sep="", file="Parameters.txt")
		calc.p.matrix(p.mut, 5, T)
		file.copy(paste(source.directory, name.of.model, sep="/"), paste(current.directory, name.of.model, sep="/"))
		
		if(run.model == TRUE){
			# run model but wait when on the last
			system(paste("./", name.of.model, sep=""), wait=FALSE, ignore.stdout = FALSE)
		}
		
		# wait a few seconds becuase random number seed is time-based
		Sys.sleep(3)
	
}

setwd(source.directory)
