# Supplementary material for: Pathogen population bottlenecks and adaptive landscapes: overcoming the barriers to disease emergence
Source: Proc Biol Sci. 2016 Aug 31;283(1837):20160727. doi: 10.1098/rspb.2016.0727 (PMC5013787; doi:10.1098/rspb.2016.0727)
Supplement: Source.txt [file rspb20160727supp7.txt]

/*
 * Main.cpp
 *
 *  Created on: May 27, 2016
 *      Author: asenior
 */

#include "Virons.h"

// Viron Creator
Viron::Viron() :
	inMut(0) {

	initialize();
}

// Viron Copy Creator
Viron::Viron(const Viron &vir) {

	copy(vir);
}

// Viron Copy Creator
Viron::Viron(const Viron &vir, bool bMutate, vector<double> dProbMat) {

	copy(vir);
	if (bMutate == true) {
		mutate(dProbMat);
	}
}

// Viron Destructor
Viron::~Viron() {

	free();
}

void Viron::initialize() {

}

void Viron::free() {

}

// Copy the mutations of a Viron
void Viron::copy(const Viron &vir) {
	inMut = vir.inMut;
}

// Overloading the = operator for a Viron
void Viron::operator=(const Viron &vir) {
	if (this != &vir) {
		free();
		copy(vir);
	}
}

// How to mutate
void Viron::mutate(vector<double> vProbMat) {

	int iGens[iNumAlleles];

	for (int i = 0; i < iNumAlleles + 1; ++i) {
		iGens[i] = i;
	}

	vector<double> myProbs;
	myProbs.reserve((iNumAlleles + 1));

	for (int i = inMut * (iNumAlleles + 1); i < (inMut * (iNumAlleles + 1)
			+ iNumAlleles + 1); ++i) {
		myProbs.push_back(vProbMat[i]);
	}

	int iMutant = iGens[iRandWeight(myProbs)];

/*	if (debugging == true) {
		if (iMutant != inMut) {
			cout << "I Mutated! My probability space used to be: " << endl;

			for (int i = 0; i < iNumAlleles + 1; ++i) {
				cout << iGens[i] << " ";
			}
			cout << endl;

			for (int i = 0; i < iNumAlleles + 1; ++i) {
				cout << myProbs[i] << " ";
			}
			cout << endl;

			cout << "But now I have " << iMutant << " mutations!" << endl;
		}
	}
*/
	inMut = iMutant;

}

// To load the probability Matrix
vector<double> loadMatrix() {

	vector<double> vProbMat;

	ifstream inputFile("Probability.Matrix.txt");

	if (!inputFile.is_open()) {
		cerr << "Unable to open file!" << endl;
		exit(-1);
	}

	for (int i = 0; i < pow((iNumAlleles + 1), 2); ++i) {

		double dProb;
		inputFile >> dProb;
		vProbMat.push_back(dProb);
	}

	return vProbMat;
}

// Print the matrix if this is of interest
void printMatrix(vector<double> vProbMat) {

	for (int i = 0; i < pow((iNumAlleles + 1), 2); ++i) {

		cout << vProbMat[i] << "  ";

		if ((i + 1) % (iNumAlleles + 1) == 0) {
			cout << endl;
		}
	}
}

// Return a random value between 0 and a specified upper value
double dRand0MAX(double dMax) {

	uniform_real_distribution<double> distribution(0, dMax);
	double dRan = distribution(generator);
	return (dRan);

}

// Takes a vector of doubles that correspond to weights  and returns an integer for the position
// of a random weighted choice of those weights e.g. c(50, 30, 20) would return 0 50%, 1 30% ...
int iRandWeight(vector<double> dWeights) {
	int iSelection = 0;
	double dSum = 0.0;

	for (int i = 0; i < dWeights.size(); ++i) {
		dSum += dWeights[i];
	}

	double dRandVal = dRand0MAX(dSum);

	for (int i = 0; i < dWeights.size(); ++i) {
		if (dRandVal < dWeights[i]) {
			iSelection = i;
			break;
		}
		dRandVal -= dWeights[i];
	}

	return iSelection;

}

// Function to create the population - generates a vector containing iPopSize Virons
vector<Viron> vSetPopulation(int iPopSize) {

	vector<Viron> vPopArray;
	for (int i = 0; i < iPopSize; ++i) {
		vPopArray.push_back(Viron());
	}

	return vPopArray;

}

// function to return an updated population after the cull
vector<Viron> vCullPop(vector<Viron> vCurrPop, double dPopDensity,
		double dAlphaS, double dBetaS) {

	vector<Viron> vNewPop;
	vNewPop.reserve(vCurrPop.size());

	if (debugging == true) {
		cout << "Start Survival" << endl;
	}

	double dProbSurvival = exp(dAlphaS + dBetaS * dPopDensity) / (1 + exp(
			dAlphaS + dBetaS * dPopDensity));


	int iNum = vCurrPop.size();

	for (int i = 0; i < iNum; ++i) {
		if (dRand0MAX(1) < dProbSurvival) {
			vNewPop.push_back(vCurrPop[i]);
		}
	}

	if (debugging == true) {
		cout << "End Survival" << endl;
	}

	return vNewPop;

}

// function to return and updated population after the reproduction phase
vector<Viron> vReproPop(vector<Viron> vCurrPop, double dAlphaR, double dBetaR,
		int inVirons, vector<double> vProbMat, Host hCurrHost,
		Model mModelType, int iNumAlleles) {

	vector<Viron> vNewPop;
	vNewPop.reserve(vCurrPop.size() * inVirons);

	if (debugging == true) {
		cout << "Start Repro" << endl;
	}

	vector<double> vProbReps;

	for (int i = 0; i < (iNumAlleles + 1); ++i) {
		vProbReps.push_back(
				exp(dAlphaR + dBetaR * double(i)) / (1 + exp(
						dAlphaR + dBetaR * double(i))));
	}

	int iNum = vCurrPop.size();

	for (int i = 0; i < iNum; ++i) {

		double dProbRep = vProbReps[vCurrPop[i].getinMut()];

		if (dProbRep >= dRand0MAX(1)) {
			for (int j = 0; j < inVirons; ++j) {

				if ((hCurrHost == Recipient) && (mModelType == OffTheShelf)) {
					vNewPop.push_back(Viron(vCurrPop[i], false, vProbMat));
				} else {
					vNewPop.push_back(Viron(vCurrPop[i], true, vProbMat));
				}
			}

		}

	}

	if (debugging == true) {
		cout << "End Repro" << endl;
	}

	return vNewPop;
}

// To return the bottlenecked population;
vector<Viron> vTransmitPop(vector<Viron> vCurrPop, int iBottleNeck) {

	vector<Viron> vNewPop;
	vNewPop.reserve(iBottleNeck);

	random_shuffle(vCurrPop.begin(), vCurrPop.end());

	int iPopSize = vCurrPop.size();

	int iNum = min(iBottleNeck, iPopSize);

	for (int i = 0; i < iNum; ++i) {
		vNewPop.push_back(vCurrPop[i]);
	}

	return vNewPop;
}

// Function to record data about the model run
void RecordData(int iRep, double dAlphaR, double dBetaR, int iBottleNeck,
		Model mModelType, int iCarryingCapacity, vector<Viron> vCurrPop,
		ofstream &outputFile, Host hCurrHost, int iNumAlleles, bool bAsymmetry, int iNumGens, int iNumVirons) {

	vector<int> vDiversity;
	for (int i = 0; i < (iNumAlleles + 1); ++i) {
		vDiversity.push_back(0);
	}

	for (int i = 0; i < vCurrPop.size(); ++i) {
		vDiversity[vCurrPop[i].getinMut()] += 1;
	}

	// only records information about the model setup if we are in the donor host
	if (hCurrHost == Donor) {

		outputFile << iRep << ",";
		outputFile << dAlphaR << ",";
		outputFile << dBetaR << ",";
		outputFile << iBottleNeck << ",";
		outputFile << mModelType << ",";
		outputFile << iCarryingCapacity << ",";
		outputFile << bAsymmetry << ",";
		outputFile << iNumGens << ",";
		outputFile << iNumVirons << ",";

		for (int i = 0; i < vDiversity.size(); ++i) {
			outputFile << vDiversity[i] << ",";
		}

	} else {

		outputFile << dAlphaR << ",";
		outputFile << dBetaR << ",";
		outputFile << vCurrPop.size() << ",";

		for (int i = 0; i < vDiversity.size(); ++i) {
			outputFile << vDiversity[i] << ",";
		}

		outputFile << endl;
	}

}

// Function to propogate the output file with data headings
void SetOutput(ofstream &outputFile, int iNumAlleles) {

	outputFile << "Replicate,";
	outputFile << "DAlphaRepro,";
	outputFile << "DBetaRepro,";
	outputFile << "BottleNeck,";
	outputFile << "ModelType,";
	outputFile << "CarryCapacity,";
	outputFile << "Asymmetrical,";
	outputFile << "nGens,";
	outputFile << "nReplicons,";

	for (int i = 0; i < (iNumAlleles + 1); ++i) {

		outputFile << "BN." << i << ",";

	}

	for (int k = 0; k < iTakeOff; ++k) {

		for (int i = 0; i < (iNumAlleles + 1); ++i) {
			outputFile << "R." << i << "_" << k << ",";
		}
	}

	outputFile << "RAlphaRepro,";
	outputFile << "RBetaRepro,";
	outputFile << "PopulationSize,";

	for (int i = 0; i < (iNumAlleles + 1); ++i) {

		outputFile << "R." << i << ",";

	}

	outputFile << endl;

}

// Function to record the first few generations after the host change.
void RecordTakeOff(ofstream &outputFile, vector<Viron> vCurrPop) {

	vector<int> vDiversity;
	for (int i = 0; i < (iNumAlleles + 1); ++i) {
		vDiversity.push_back(0);
	}

	for (int i = 0; i < vCurrPop.size(); ++i) {
		vDiversity[vCurrPop[i].getinMut()] += 1;
	}

	for (int i = 0; i < vDiversity.size(); ++i) {
		outputFile << vDiversity[i] << ",";
	}

}

// Function to Find a fitness effect - based on an integer selector the function returns a reproduction slope
double dFindFitnessEffect(int iFitnessSelector) {

	double dBetaR;

	switch (iFitnessSelector) {
	case 1:
		dBetaR = -2.5;
		break;
	case 2:
		dBetaR = -1.75;
		break;
	case 3:
		dBetaR = -1.5;
		break;
	case 4:
		dBetaR = -1.3125;
		break;
	case 5:
		dBetaR = -1.125;
		break;
	case 6:
		dBetaR = -0.825;
		break;
	default:
		cerr << "Unclear Fitness Specified Defaulted to 1" << endl;
		dBetaR = -2.5;
		break;
	}

	return dBetaR;
}

int main() {

	// Read in the probability matrix
	vector<double> vProbMat = loadMatrix();

	// Print the matrix is we are debugging
	if (debugging == true) {
		printMatrix(vProbMat);
	}

	// Selectors to pick between fitness functions and model types - below used in switch statements
	int iModelSelector;
	int iFitnessSelector;

	// Load the input parameters
	ifstream myInputs("Parameters.txt");
	myInputs >> iModelSelector;
	myInputs >> iCarryingCapacity;
	myInputs >> iBottleNeck;
	myInputs >> iFitnessSelector;
	myInputs >> bAsymmetry;
	myInputs >> iNumGens;
	myInputs >> iTakeOff;
	myInputs >> iNumVirons;
	myInputs >> iNumReps;
	myInputs >> bVerbose;
	myInputs.close();

	// Set the survival functions for the carrying capacity
	double dAlphaS =  log(10.0 / double(iNumVirons));
	double dBetaS =
			-(abs(
					log(
							(1.0 / double(iNumVirons)) / (1.0 - (1.0 / double(
									iNumVirons))))) + dAlphaS);

	// Set the model type based on the input - default is Tailor made
	switch (iModelSelector) {
	case 0:
		mModelType = TailorMade;
		break;
	case 1:
		mModelType = OffTheShelf;
		break;
	default:
		cerr << "Unclear Model Specified Defaulted to Tailor Made" << endl;
		mModelType = TailorMade;
		break;
	}

	// Find the Reproduction Slope using the fitness selector function
	dBetaR = dFindFitnessEffect(iFitnessSelector);

	// Create the output file
	ofstream outputFile("results.csv");
	SetOutput(outputFile, iNumAlleles);

	// Start a replicate
	for (int r = 0; r < iNumReps; ++r) {

		cout << " ----------------- STARTING REPLICATE " << r
				<< " ----------------- " << endl;
		cout << endl;

		// Set the host as the donor
		Host hCurrHost = Donor;

		// Create the population - a vector of size iPopSize
		vector<Viron> vPopArray = vSetPopulation(iPopSize);

		// Vector to hold updated populations
		vector<Viron> vNewPop;

		// The population density variable
		double dPopDensity = 0.0;

		double dCurrAlphaR = dAlphaR;
		double dCurrBetaR = dBetaR;

		// To go through 2 hosts
		for (int k = 0; k < 2; ++k) {

			// to go through a given number of generations
			for (int i = 0; i < iNumGens; ++i) {

				// Calculate the Density
				dPopDensity = double(vPopArray.size()) / double(
						iCarryingCapacity);

				// If we are debugging tell me the calculated population density
				if (debugging == true) {
					cout << dPopDensity << endl;
				}

				// Create the new vector of culled population
				vNewPop = vCullPop(vPopArray, dPopDensity, dAlphaS, dBetaS);

				// Reassign to the population vector
				vPopArray = vNewPop;

				if (bVerbose == true) {
					cout << "After cull in generation " << i
							<< " the population size is " << vPopArray.size()
							<< endl;
				}

				// Get the new population after reproduction
				vNewPop = vReproPop(vPopArray, dCurrAlphaR, dCurrBetaR,
						iNumVirons, vProbMat, hCurrHost, mModelType,
						iNumAlleles);

				// Reassign the population vector
				vPopArray = vNewPop;

				if (bVerbose == true) {
					cout << "After reproduction in generation " << i
							<< " the population size is " << vPopArray.size()
							<< endl;

					cout << "------------------------------------------"
							<< endl;
					cout << endl;
				}

				if ((hCurrHost == Recipient) && (i < iTakeOff)) {
					RecordTakeOff(outputFile, vPopArray);
				}

			}

			if (hCurrHost == Donor) {

				cout
						<< " ---------------------- HOST CHANGE --------------------- "
						<< endl;
				cout << endl;

				// Get a bottleneck from the current population for the new host
				vNewPop = vTransmitPop(vPopArray, iBottleNeck);
				vPopArray = vNewPop;

				if (bVerbose == true) {
					cout << "The BottleNecked population is "
							<< vPopArray.size() << endl;
					cout << endl;
				}
			}

			// Record the info about the model set up and the bottlenecked population
			RecordData(r, dCurrAlphaR, dCurrBetaR, iBottleNeck, mModelType,
					iCarryingCapacity, vPopArray, outputFile, hCurrHost,
					iNumAlleles, bAsymmetry, iNumGens, iNumVirons);

			if (hCurrHost == Donor) {

				// Alter the fitness effect if we are doing assymetries
				if (bAsymmetry == true) {
					dCurrBetaR = dFindFitnessEffect(
							(7 - iFitnessSelector));

				}

				// Alter the reproduction parameters for the new host assuming symmetry in functions
				double dTempR = dCurrAlphaR + dCurrBetaR * iNumAlleles;
				dCurrAlphaR = dTempR;
				dTempR = dCurrBetaR * -1;
				dCurrBetaR = dTempR;

			}

			// Change the host
			hCurrHost = Recipient;

		// Close the two hosts
		}

	// Close the replicates
	}

	cout << " -------------------- MODEL COMPLETE -------------------- "
			<< endl;

	return 0;
}
